# Supplementary material for: Structure Characterization and Products Control of Technical Chlorinated Paraffins by Direct Injection Mass Spectrometry With Data Deconvolution and 1H NMR With Chemometrics Tools
Source: J Anal Methods Chem. 2025 Apr 19;2025:1180345. doi: 10.1155/jamc/1180345 (PMC12033057; doi:10.1155/jamc/1180345)
Supplement: Supporting Information 2 — Table S1: The arraryed mz value of [M+Cl]-in the simulatied all possible saturated congeners in the range of C12–C19. [file 1180345.f2.xlsx]

## Sheet: Sheet1
	Table S1. The arraryed m/z value of [M+Cl]-in the simulatied all possible saturated congeners in the range of C12-C19
		C14H26Cl4	370	[M+Cl]-
		C12H21Cl5	376	[M+Cl]-
		C15H28Cl4	384	[M+Cl]-
		C13H23Cl5	390	[M+Cl]-
		C16H30Cl4	398	[M+Cl]-
		C14H25Cl5	404	[M+Cl]-
		C12H20Cl6	410	[M+Cl]-
		C15H27Cl5	418	[M+Cl]-
		C13H22Cl6	424	[M+Cl]-
		C16H29Cl5	432	[M+Cl]-
		C14H24Cl6	438	[M+Cl]-
		C12H19Cl7	444	[M+Cl]-
		C15H26Cl6	452	[M+Cl]-
		C13H21Cl7	458	[M+Cl]-
		C16H28Cl6	466	[M+Cl]-
		C14H23Cl7	472	[M+Cl]-
		C12H18Cl8	480	[M+Cl]-
		C15H25Cl7	486	[M+Cl]-
		C13H20Cl8	492	[M+Cl]-
		C16H27Cl7	500	[M+Cl]-
		C14H22Cl8	508	[M+Cl]-
		C12H17Cl9	514	[M+Cl]-
		C15H24Cl8	520	[M+Cl]-
		C13H19Cl9	526	[M+Cl]-
		C16H26Cl8	534	[M+Cl]-
		C14H21Cl9	542	[M+Cl]-
		C12H16Cl10	548	[M+Cl]-
		C15H23Cl9	556	[M+Cl]-
		C13H18Cl10	562	[M+Cl]-
		C16H25Cl9	570	[M+Cl]-
		C14H20Cl10	576	[M+Cl]-
		C12H15Cl11	582	[M+Cl]-
		C15H22Cl10	590	[M+Cl]-
		C13H17Cl11	596	[M+Cl]-
		C16H24Cl10	604	[M+Cl]-
		C14H21Cl11	612	[M+Cl]-
		C12H14Cl12	618	[M+Cl]-
		C15H21Cl11	624	[M+Cl]-
		C13H16Cl12	632	[M+Cl]-
		C16H23Cl11	638	[M+Cl]-
		C14H20Cl12	648	[M+Cl]-
		C12H13Cl13	652	[M+Cl]-
		C15H20Cl12	660	[M+Cl]-
		C13H15Cl13	666	[M+Cl]-
		C16H22Cl12	674	[M+Cl]-
		C14H19Cl13	682	[M+Cl]-
		C12H12Cl14	686	[M+Cl]-
		C15H19Cl13	694	[M+Cl]-
		C16H21Cl13	708	[M+Cl]-
		C16H20Cl14	742	[M+Cl]-
