# Supplementary material for: Structure Characterization and Products Control of Technical Chlorinated Paraffins by Direct Injection Mass Spectrometry With Data Deconvolution and 1H NMR With Chemometrics Tools
Source: J Anal Methods Chem. 2025 Apr 19;2025:1180345. doi: 10.1155/jamc/1180345 (PMC12033057; doi:10.1155/jamc/1180345)
Supplement: Supporting Information 3 — Table S2: The congener distribution and profile of each CP-52 deduced from peak fitting of mass spectrum data. [file 1180345.f3.xlsx]

## Sheet: Sheet1
		Table S2 The congener distribution and profile of each CP-52 deduced from peak fitting of mass spectrum data.
		C13Cl7	1507.6
		C14Cl6	2732.6
		C14Cl7	18072.5
		C14Cl8	41197.1
		C14Cl9	33663.2
		C14Cl10	13476.1
		C14Cl11	3772.1
		C15Cl6	1402.4
		C15Cl7	8020.2
		C15Cl8	20145.5
		C15Cl9	17825.6
		C15Cl10	9236.3
		C15Cl11	2734.7
		C15Cl12	476.8
		C16Cl11	1373.6
		C16Cl12	243.1
The congener profile of L647 deduced from peak fitting.
		C14Cl7	1645.21
		C14Cl8	8225.89
		C14Cl9	9621.26
		C14Cl10	3300.74
		C15Cl7	1309.94
		C15Cl8	9431.22
		C15Cl9	12021.5
		C15Cl10	4611.87
		C15Cl11	319.45
		C16Cl10	781.604
				The congener profile of S1 deduced from peak fitting.
		C14Cl7	3164.27
		C14Cl8	9718.44
		C14Cl9	11564.1
		C14Cl10	4194.27
		C15Cl7	4912.86
		C15Cl8	15894.4
		C15Cl9	17652.9
		C15Cl10	9630.76
		C15Cl11	2097.66
		C16Cl10	1635.45
		C16Cl11	157.192
							The congener profile of S-2 deduced from peak fitting.
		C14Cl7	8045.63
		C14Cl8	20584.4
		C14Cl9	14098.4
		C14Cl10	4128.91
		C15Cl7	6744.08
		C15Cl8	17697.8
		C15Cl9	12724.7
		C15Cl10	4879.57
		C15Cl11	348.393
		C16Cl10	1250.52
							The congener profile of S-3 deduced from peak fitting.
		C14Cl5	915.092
		C14Cl6	7470.27
		C14Cl7	15671.7
		C14Cl8	17421.4
		C14Cl9	12648.6
		C14Cl10	4666.29
		C14Cl11	1517.48
		C15Cl6	1689.87
		C15Cl8	4444.32
		C16Cl11	815.758
		C16Cl12	296.338
							The congener profile of YT deduced from peak fitting.
		C13Cl6	1489.96
		C13Cl7	3329.83
		C14Cl5	479.929
		C14Cl6	5273.99
		C14Cl7	9817.85
		C14Cl8	10791.1
		C14Cl9	8133.68
		C14Cl10	3268.74
		C15Cl6	3257.51
		C15Cl7	6107.38
		C15Cl8	8498.24
		C15Cl9	7577
		C15Cl10	3740.36
		C15Cl11	1036.42
		C16Cl10	1317.29
		C16Cl11	339.047
							The congener profile of Z-52 deduced from peak fitting.
		C12Cl9	5575.01
		C12Cl10	7171.16
		C12Cl11	7007.4
		C13Cl6	82.4618
		C13Cl10	6287.13
		C13Cl11	6750.17
		C14Cl6	898.538
		C14Cl7	3740.78
		C14Cl11	3826.35
		C14Cl12	2739.99
		C15Cl6	1257.52
		C15Cl7	4205.46
		C15Cl8	5201.2
		C16Cl7	5324.04
		C16Cl8	6193.78
		C16Cl9	5726.72
		C17Cl11	4359.54
		C18Cl10	4530.02
		C18Cl11	1959.96
		C18Cl12	492.5
		C18Cl13	5.94687
		C19Cl11	1436.14
		C19Cl12	403.28
	The congener profile of N-26 deduced from peak fitting.
